# Supplementary material for: Arabidopsis PHOSPHATE TRANSPORTER1 genes PHT1;8 and PHT1;9 are involved in root-to-shoot translocation of orthophosphate
Source: BMC Plant Biol. 2014 Nov 27;14:334. doi: 10.1186/s12870-014-0334-z (PMC4252992; doi:10.1186/s12870-014-0334-z)
Supplement: Additional file 10: Table S1. — Expression levels of AtPHT1 genes derived from microarray experiments using root cells and tissues isolated by fluorescence activated cell sorting of protoplasts from marker lines. [file 12870_2014_334_MOESM10_ESM.xlsx]

## Sheet: Sheet1
Supplemental Table S1. Expression levels of AtPHT1 genes derived from microarray experiments using root cells and tissues isolated by fluorescence activated cell sorting of protoplasts from marker lines.
Tissue	AtPHT1;1/AtPHT1;2A		AtPHT1;3		AtPHT1;4/AtPHT1;7B		AtPHT1;5		AtPHT1;6		AtPHT1;8		AtPHT1;9
	Expression Level	SDC	Expression Level	SDC	Expression Level	SDC	Expression Level	SDC	Expression Level	SDC	Expression Level	SDC	Expression Level	SDC
Brady et al., 2007D															legend:
															colour code for relative expression levels
columella	41.56		9.99		91.49		9.59		1.79		4.54		9.97
columella 1	11.81		1.01		0		3.93		0		48.27		3.33
cortex 1	6.05		19.74		0		13.2		0.32		5.11		5.53
cortex 2	4.6		6.54		0		12.98		0.49		10.8		3.29
cortex 3	3.91		3.45		0		8.27		0.32		10.77		3.39
cortex 4	3.98		8.17		0		14.55		0.32		26.27		4.05
cortex 5	11.76		2.67		0		13.48		0.32		22		7.59
cortex 6	77.31		19.9		122.48		6.13		0.32		15.64		11.28
cortex 7	139.04		20.14		166.72		6.49		0.16		13.84		1.37
cortex 8	73.98		17.18		53.31		5.72		1.96		18.87		19.08
cortex 9	190.01		34.16		12.21		17.43		0.16		29.84		9.92
cortex 10	321.73		24.68		167.96		8.55		3.6		17.99		12.37
cortex 11	436.61		34.46		158.98		20.37		0.16		17.03		3.41
cortex 12	240.58		15.44		56.36		16.6		0.49		19.46		11.75
endodermis 1	0.43		21.29		0		4.09		0.71		6.36		8.2
endodermis 2	0.33		7.05		0		4.02		1.06		13.45		4.88
endodermis 3	0.28		3.72		0		2.56		0.71		13.41		5.03
endodermis 4	0.28		8.81		0		4.5		0.71		32.71		6.01
endodermis 5	0.84		2.88		0		4.18		0.71		27.4		11.25
endodermis 6	5.54		21.46		36.89		1.9		0.71		19.48		16.73
endodermis 7	9.96		21.72		50.22		2.01		0.35		17.23		2.04
endodermis 8	5.3		18.53		16.05		1.77		4.27		23.49		28.3
endodermis 9	13.61		36.83		3.67		5.4		0.35		37.16		14.71
endodermis 10	23.05		26.61		50.6		2.65		7.83		22.4		18.35
endodermis 11	31.28		37.16		47.89		6.31		0.35		21.2		5.06
endodermis 12	17.23		16.65		16.98		5.14		1.06		24.23		17.43
hair 1	19.45		55.46		0		31.06		0.65		8.91		12.46
hair 2	14.78		18.38		0		30.54		0.98		18.85		7.41
hair 3	12.58		9.69		0		19.47		0.65		18.8		7.64
hair 4	12.8		22.95		0		34.23		0.65		45.85		9.14
hair 5	37.79		7.5		0		31.73		0.65		38.4		17.09
hair 6	248.37		55.9		283.16		14.43		0.65		27.3		25.41
hair 7	446.65		56.58		385.45		15.27		0.32		24.16		3.1
hair 8	237.67		48.27		123.25		13.47		3.95		32.93		42.99
hair 9	610.4		95.95		28.22		41.02		0.32		52.09		22.34
hair 10	1033.55		69.32		388.32		20.13		7.24		31.4		27.88
hair 11	1402.57		96.81		367.57		47.93		0.32		29.72		7.69
hair 12	772.86		43.37		130.32		39.06		0.98		33.96		26.48
lateral root cap	362.76		249.53		224.92		21.15		84.58		1.56		94.48
lateral root cap 1	103.1		25.42		0		8.67		0		16.64		31.61
lateral root cap 2	78.36		8.42		449.84		8.52		0		35.18		18.79
lateral root cap 3	66.66		4.44		224.92		5.43		0		35.09		19.39
lateral root cap 4	67.86		10.52		0		9.55		0		85.56		23.18
lateral root cap 5	200.26		3.43		0		8.85		0		71.65		43.36
lateral root primordium 11	144.8		10.77		35.35		7		0.65		1.17		3.82
meta protophloem 2	0.64		7.94		0		9.4		0.93		13.21		5.62
meta protophloem 3	0.54		4.18		0		6		0.62		13.18		5.8
meta protophloem 4	0.55		9.91		0		10.54		0.62		32.14		6.93
meta protophloem 5	1.63		3.24		0		9.77		0.62		26.92		12.97
meta protophloem 6	10.76		24.14		35.21		4.44		0.62		19.14		19.28
meta protophloem 7	19.35		24.44		47.93		4.7		0.31		16.93		2.35
meta protophloem 8	10.3		20.85		15.32		4.15		3.71		23.08		32.61
meta protophloem 9	26.45		41.44		3.51		12.64		0.31		36.51		16.95
meta protophloem 10	44.79		29.94		48.29		6.2		6.81		22.01		21.15
meta protophloem 11	60.78		41.81		45.7		14.76		0.31		20.83		5.83
meta protophloem 12	33.49		18.73		16.2		12.03		0.93		23.8		20.09
non root hair cell 1	4.46		14.19		0		19.35		0.77		4		6.19
non root hair cell 2	3.39		4.7		0		19.03		1.15		8.45		3.68
non root hair cell 3	2.88		2.48		0		12.14		0.77		8.43		3.8
non root hair cell 4	2.93		5.87		0		21.33		0.77		20.56		4.54
non root hair cell 5	8.66		1.91		0		19.77		0.77		17.22		8.49
non root hair cell 6	56.93		14.3		338.84		8.99		0.77		12.24		12.63
non root hair cell 7	102.39		14.47		461.23		9.51		0.38		10.83		1.54
non root hair cell 8	54.48		12.35		147.48		8.39		4.63		14.76		21.36
non root hair cell 9	139.93		24.54		33.77		25.57		0.38		23.35		11.1
non root hair cell 10	236.93		17.73		464.66		12.55		8.49		14.08		13.85
non root hair cell 11	321.52		24.76		439.83		29.87		0.38		13.32		3.82
non root hair cell 12	177.17		11.09		155.94		24.34		1.15		15.23		13.16
phloem companion cell 2	2.62		3.75		0		5.8		0.36		4.73		1.66
phloem companion cell 3	2.23		1.98		0		3.69		0.24		4.72		1.71
phloem companion cell 4	2.27		4.68		0		6.5		0.24		11.51		2.05
phloem companion cell 5	6.71		1.53		0		6.02		0.24		9.64		3.84
phloem companion cell 6	44.12		11.41		314.13		2.74		0.24		6.85		5.71
phloem companion cell 7	79.34		11.55		427.6		2.9		0.12		6.06		0.69
phloem companion cell 8	42.22		9.85		136.72		2.55		1.45		8.26		9.65
phloem companion cell 9	108.43		19.59		31.31		7.79		0.12		13.08		5.02
phloem companion cell 10	183.61		14.15		430.78		3.82		2.65		7.88		6.26
phloem companion cell 11	249.17		19.76		407.76		9.1		0.12		7.46		1.72
phloem companion cell 12	137.3		8.85		144.57		7.41		0.36		8.52		5.95
phloem pole pericycle 1	1.14		2.84		0		6.3		0.43		1.05		3.43
phloem pole pericycle 2	0.87		0.94		0		6.2		0.64		2.23		2.04
phloem pole pericycle 3	0.74		0.49		0		3.95		0.43		2.22		2.1
phloem pole pericycle 4	0.75		1.17		0		6.95		0.43		5.42		2.51
phloem pole pericycle 5	2.22		0.38		0		6.44		0.43		4.54		4.7
phloem pole pericycle 6	14.61		2.87		71.89		2.93		0.43		3.23		7
phloem pole pericycle 7	26.28		2.9		97.86		3.1		0.21		2.85		0.85
phloem pole pericycle 8	13.98		2.47		31.29		2.73		2.58		3.89		11.84
phloem pole pericycle 9	35.92		4.92		7.16		8.33		0.21		6.16		6.15
phloem pole pericycle 10	60.82		3.56		98.59		4.08		4.72		3.71		7.67
phloem pole pericycle 11	82.54		4.97		93.32		9.73		0.21		3.51		2.11
phloem pole pericycle 12	45.48		2.22		33.08		7.93		0.64		4.01		7.29
procambium 1	79.51		219.05		0		135.92		5.82		33.12		40.85
procambium 2	60.44		72.6		0		133.64		8.73		70.02		24.29
procambium 3	51.41		38.29		0		85.24		5.82		69.85		25.07
procambium 4	52.34		90.66		0		149.82		5.82		170.3		29.96
procambium 5	154.45		29.62		0		138.88		5.82		142.63		56.04
procambium 6	1015.14		220.79		24.68		63.17		5.82		101.42		83.31
procambium 7	1825.56		223.47		33.6		66.83		2.91		89.73		10.16
procambium 8	971.4		190.66		10.74		58.96		34.93		122.31		140.91
procambium 9	2494.83		378.94		2.46		179.54		2.91		193.46		73.24
procambium 10	4224.31		273.77		33.85		88.12		64.03		116.63		91.38
procambium 11	5732.58		382.34		32.04		209.78		2.91		110.39		25.22
procambium 12	3158.83		171.3		11.36		170.93		8.73		126.13		86.79
quiescent center 1	1.57		11.45		0		9.52		1.24		7.71		19.67
xylem 1	0.93		13.29		0		8.97		0.64		9.08		10.16
xylem 2	0.7		4.4		0		8.82		0.96		19.21		6.04
xylem 3	0.6		2.32		0		5.62		0.64		19.16		6.23
xylem 4	0.61		5.5		0		9.88		0.64		46.72		7.45
xylem 5	1.8		1.79		0		9.16		0.64		39.13		13.94
xylem 6	11.88		13.4		199.32		4.17		0.64		27.83		20.72
xylem 7	21.37		13.56		271.31		4.41		0.32		24.62		2.52
xylem 8	11.37		11.57		86.75		3.89		3.86		33.56		35.05
xylem 9	29.2		23		19.86		11.85		0.32		53.08		18.21
xylem 10	49.45		16.61		273.33		5.81		7.08		32		22.73
xylem 11	67.11		23.2		258.73		13.84		0.32		30.29		6.27
xylem 12	36.98		10.39		91.73		11.28		0.96		34.61		21.59
xylem pole pericycle 1	0.39		13.65		0		5.92		0.52		5.6		6.19
xylem pole pericycle 2	0.3		4.52		0		5.82		0.78		11.85		3.68
xylem pole pericycle 3	0.25		2.38		0		3.71		0.52		11.82		3.8
xylem pole pericycle 4	0.26		5.65		0		6.53		0.52		28.83		4.54
xylem pole pericycle 5	0.76		1.84		0		6.05		0.52		24.14		8.49
xylem pole pericycle 6	5.05		13.76		6.44		2.75		0.52		17.17		12.62
xylem pole pericycle 7	9.09		13.93		8.77		2.91		0.26		15.19		1.54
xylem pole pericycle 8	4.83		11.88		2.8		2.57		3.14		20.7		21.36
xylem pole pericycle 9	12.42		23.62		0.64		7.83		0.26		32.75		11.1
xylem pole pericycle 10	21.03		17.06		8.84		3.84		5.75		19.74		13.85
xylem pole pericycle 11	28.55		23.83		8.36		9.14		0.26		18.69		3.82
xylem pole pericycle 12	15.73		10.67		2.96		7.45		0.78		21.35		13.15
Brady et al., 2007 - Average expression levels for root segments 1 -5 and 6 - 12D
Root hair cell, young (average in RH cells in sections 1-5)	19.48	10.6016	22.796	19.3145	0	0	29.406	5.73188	0.716	0.14758	26.162	15.3516	10.748	4.07859
Non-hair root cell (average in NHR cells in sections 1-5)	4.464	2.43013	5.83	4.94361	0	0	18.324	3.56791	0.846	0.169941	11.732	6.88314	5.34	2.0256
Cortex, young (average in C cells in sections 1-5)	6.06	3.3004	8.114	6.87449	0	0	12.496	2.43804	0.354	0.0760263	14.99	8.79428	4.77	1.81268
Endodermis, young (average in E cells in sections 1-5)	0.432	0.236157	8.75	7.41456	0	0	3.87	0.754983	0.78	0.156525	18.666	10.952	7.074	2.6847
Phloem Pole Pericycle, young (average of levels in PPP cells in sections 1-5)	1.144	0.62276	1.164	0.990974	0	0	5.968	1.16442	0.472	0.0939149	3.092	1.81587	2.956	1.12215
Xylem Pole Pericycle, young (average of levels in XPP cells in sections 1-5)	0.392	0.213002	5.608	4.75597	0	0	5.606	1.09432	0.572	0.116276	16.448	9.65298	5.34	2.0256
Phloem companion cells, young (average of levels in PC cells in sections 2-5)	3.4575	2.1754	2.985	1.48159	0	0	5.5025	1.24318	0.27	0.06	7.65	3.46271	2.315	1.03133
Protophloem and Metaphloem, young (average of phloem levels in sections 2-5)	0.84	0.528583	6.3175	3.13998	0	0	8.9275	2.0086	0.6975	0.155	21.3625	9.6688	7.83	3.47537
Procambium, young (average of procambium levels in sections 1-5)	79.63	43.3227	90.044	76.2836	0	0	128.7	25.0748	6.402	1.30139	97.184	57.0099	35.242	13.3728
Xylem, young (average of xylem levels in sections 1-5)	0.928	0.505243	5.46	4.6304	0	0	8.49	1.65508	0.704	0.143108	26.66	15.6422	8.764	3.3282
Root hair cell, old (average in RH cells in sections 6-12)	598.732	427.585	59.2125	21.8784	213.286	148.157	27.88	14.7488	1.80375	2.66406	33.745	9.03017	21.6225	13.3444
Non-hair root cell, old (average in NHR cells in sections 6-12)	155.621	98.0197	17.0343	5.59517	291.679	177.284	17.0314	9.19371	2.31143	3.12161	14.83	4.04776	11.0657	6.63072
Cortex, old (average in C cells in sections 6-12)	211.323	133.105	23.7086	7.78889	105.431	64.0821	11.6129	6.26911	0.978571	1.32399	18.9529	5.1726	9.88286	5.92424
Endodermis, old (average in E cells in sections 6-12)	15.1386	9.53585	25.5657	8.39682	31.7571	19.3068	3.59714	1.94187	2.13143	2.87912	23.5986	6.44249	14.66	8.78493
Phloem Pole Pericycle, old (average of levels in PPP cells in sections 6-12)	39.9471	25.1652	3.41571	1.12453	61.8843	37.6172	5.54714	2.9957	1.28571	1.73638	3.90857	1.06918	6.13	3.6769
Xylem Pole Pericycle, old (average of levels in XPP cells in sections 6-12)	13.8143	8.70508	16.3929	5.38675	5.54429	3.37291	5.21286	2.8141	1.56714	2.11393	20.7986	5.67656	11.0629	6.6298
Phloem companion cells, old (average of levels in PC cells in sections 6-12)	120.599	75.9633	13.5943	4.4675	270.41	164.358	5.18714	2.80088	0.722857	0.974486	8.30143	2.26938	5	2.99866
Protophloem and Metaphloem, old (average of phloem levels in sections 6-12)	29.4171	18.5304	28.7643	9.44857	30.3086	18.4239	8.41714	4.54379	1.85714	2.50116	23.1857	6.32928	16.8943	10.1239
Procambium, old (average of procambium levels in sections 6-12)	2774.66	1747.62	263.039	86.3967	21.2471	12.9152	119.619	64.5461	17.4629	23.5258	122.867	33.5334	73.0014	43.7377
Xylem, old (average of xylem levels in sections 6-12)	32.48	20.4599	15.9614	5.24424	171.576	104.287	7.89286	4.25933	1.92857	2.6022	33.7129	9.20011	18.1557	10.8816
Birnbaum et al., 2003D
stele stage1	27.2478		8.57888		43.0155		9.16623		NDE		13.5655		4.90391
stele stage2	37.3307		17.3155		47.0368		14.3865		NDE		21.458		9.89385
stele stage3	350.488		39.4723		134.481		20.7473		NDE		17.1098		16.0022
endodermis stage1	2.97599		8.34265		19.758		3.15886		NDE		13.2446		4.90391
endodermis stage2	4.07723		16.8386		21.6051		4.95786		NDE		20.9504		9.89385
endodermis stage3	38.2801		38.3854		61.7702		7.14994		NDE		16.705		16.0022
cortex-endodermis stage1	3.68716		5.59968		23.3597		5.49008		NDE		12.1257		3.82123
cortex-endodermis stage2	5.05157		11.3023		25.5434		8.61672		NDE		19.1805		7.7095
cortex-endodermis stage3	47.4279		25.7647		73.0302		12.4265		NDE		15.2938		12.4693
epidermis stage1	11.8514		4.16039		81.6951		5.02108		NDE		8.97719		3.13128
AThe microarray probe set does not differentiate between AtPHT1;1 and AtPHT1;2
BThe microarray probe set does not differentiate between AtPHT1;4 and AtPHT1;7
CStandard deviation calculated for the average value across the sections comprising the designated root segment
DSection 1 or stage 1 refer to the cells at the root tip while the sections or stages with higher numbers are progressively distal from the root tip.
ENot determined.
