# Supplementary material for: Arabidopsis PHOSPHATE TRANSPORTER1 genes PHT1;8 and PHT1;9 are involved in root-to-shoot translocation of orthophosphate
Source: BMC Plant Biol. 2014 Nov 27;14:334. doi: 10.1186/s12870-014-0334-z (PMC4252992; doi:10.1186/s12870-014-0334-z)
Supplement: Additional file 11: Table S2. — Gene specific primers used in the experiment. [file 12870_2014_334_MOESM11_ESM.xlsx]

## Sheet: Table1
Additional File: Table S2. Gene specific primers used in the experiment.
Target	Locus		Direction	PCR Primers (5' ® 3')		Size of PCR fragment (bp)
AtACT2	At3g18780		Fwd	GGGACTGGAATGGTCAAGGCTGGT		146
			Rev	TTCGACTGTGCCTCGTCTCCGA
AtPHT1;1 (P1)	At5g43350		Fwd	GAATTCCTTGGAGAACAAGCC		1159
			Rev	TTCAAAATTTTGGCCATTGAG
AtPHT1;8 (P8)	At1g20860		Fwd	CATCATCGTGTCTGAAGCAAAG		1085
			Rev	CCTCCTTTCATTTCTCGTTCC
AtPHT1;9 (P9)	At1g76430		Fwd	CAATCCATGGTGAAAATGCTTAC		732
			Rev	TTCCTCACAGTCAAACCAAAGC
pROK2 LB3.1				ATTTTGCCGATTTCGGAAC
Gene	Locus		Direction	qPCR Primers (5’ ® 3’)		PCR Efficiency	Size of PCR fragment (bp)
reference genes
AtPDF2 / AtPP2AA3	At1g13320		Fwd	GCAGCATATAGTTCCTCAGGTTCTAGA		1.913	189
			Rev	TTGGCCACGTTAAATTTGATGTT
AtACT7	At5g09810		Fwd	GTGGTTGCACCGCCAGAGAGA		2.011	84
			Rev	CCACATCTGTTGGAAGGTGCTGA
AtYLS8	At5g08290		Fwd	CTCCGGTTGGGCTGTTGA		1.91	101
			Rev	CATCCATCTGCATACAGGTCTCA
target genes
AtPHT1;1	At5g43350		Fwd	CCAAAGGCAAGTCCCTTGAAGAACT		2.054	109
			Rev	AACAAAACCAAACATCGCACTCCAAATAA
AtPHT1;2	At5g43370		Fwd	AGGGCAAGTCCCTCGAAGAACT		1.952	103
			Rev	ATCAAACAAACCACAAACAACTCCACAT
AtPHT1;3	At5g43360		Fwd	CCAAAGGCAAGTCCCTTGAAGAACT		1.91	141
			Rev	CAAAGAACGTAAAACGTAAAAGTAGTACACCATT
AtPHT1;4	At2g38940		Fwd	TTGCTCCTAATTTTCCTGATGCT		1.956	80
			Rev	TGTGCCGGCCGAAATCT
AtPHT1;5	At2g32830		Fwd	CGCCGATATCCCATGACAAG		1.912	80
			Rev	GACCTAATGCGACGACGTTTG
AtPHT1;6	At5g43340		Fwd	ACGTTATACATCATGGCAGGAATCAAT		1.958	90
			Rev	AAGCTCCTCAAGTGATTTCCCATTAGT
AtPHT1;7	At3g54700		Fwd	TGGAGGATATCCATGCTCTGTCT		2.008	100
			Rev	CGCGGCTTCTGGAAAATTAG
AtPHT1;8	At1g20860		Fwd	TTACCCGAAGTAAACCGTATGAGAA		1.963	79
			Rev	AATACGTCACCAAGATTCCAGCAA
AtPHT1;9	At1g76430		Fwd	TGGAGCTGCAGGGAAGTTTG		2.051	88
			Rev	ATCTGGAAAACCGTCCTCTTCAT
AtPHO2	At2g33770		Fwd	CATCTCAAAATGCTTTGGAGGCT		1.941	108
			Rev	CGAGCCGAGGGAGAGAAAAA
Atpri-miR399d	At2g34202		Fwd	CTCCTTTGGCAGAGAACATTTT		1.928	80
			Rev	GGTTGGATTACTGGGCGAATACT
AtIPS1	At3g09922		Fwd	TCCATATCTTAAAACGCTTTCCTTACA		2.121	80
			Rev	GGGATGGCCTAAATACAAAATGAA
AtAT4	At5g03545		Fwd	GATCGAAGTTGCCCAAACGA		2.029	80
			Rev	GAGCGATGAAGATTGCATGAAG
AtERF1	At3g23240		Fwd	GCTCCGTGAAGTTAGATAATGTAGTTGTCTTT		1.938	127
			Rev	TTAAGGTCCCTAATACAAATCCTAATCTTTCACCA
AtGSTU12	At1g69920		Fwd	GCCGAGTTCATCGAGTTTGCCAA		1.955	158
			Rev	CTAACACCTCACATACATCAATTTTAAGAAAGCAA
AtLOX4	At1g72520		Fwd	GTTACGTGTAGAGGAGTGCCTAATAGTGTAT		1.923	195
			Rev	GCCTTGATTTTTAATTATTTGTGTCGCCTACAT
At2-MMP	At1g70170		Fwd	CTTCAGTGCCGCCTGGAGAAT		1.958	103
			Rev	CTTTATCTACGGTAAGAACCACAAGACCAAT
AtWRKY75	At5g13080		Fwd	GAGAAATCCACCGAAAACTTCGAGCATAT		1.925	185
			Rev	GCATGGTTTTTCTTTTCAACACACGTAAAATGTA
